# Supplementary material for: Practice guidelines on migrants’ health: assessment of their quality and reporting
Source: Health Qual Life Outcomes. 2020 May 7;18:125. doi: 10.1186/s12955-020-01363-7 (PMC7204216; doi:10.1186/s12955-020-01363-7)
Supplement: Supplementary file 3 — Additional file 3. Percentage of the eligible guidelines meeting each of the Reporting Items for practice Guidelines in HealThcare (RIGHT) items. [file 12955_2020_1363_MOESM3_ESM.xlsx]

## Sheet: Sheet1
Included guidelines	RIGHT results per item for each included guideline (n=23)
	Basic Information						Background								Evidence
	1a	1b	1c	2	3	4	5	6	7a	7b	8a	8b	9a	9b	10a	10b	11a	11b	12
Kirmayer, 2011 (Depression)		þ	þ	þ		þ	þ	þ	þ		þ	þ		þ	þ	þ	þ	þ	þ
Dominic, 2011 (Diabetes Type 2)		þ	þ	þ		þ	þ	þ	þ		þ	þ		þ	þ	þ	þ	þ	þ
Dunn, 2011 (Contraception)		þ	þ	þ		þ	þ	þ	þ	þ	þ	þ		þ	þ	þ	þ	þ	þ
Burhmann, 2011 (Vision)		þ	þ	þ		þ	þ	þ	þ		þ	þ		þ	þ	þ	þ	þ	þ
Gagnon, 2011 (Pregnancy Screening)		þ	þ	þ		þ	þ	þ	þ	þ	þ	þ		þ			þ	þ
Greenaway, 2011 (Hepatitis B)		þ	þ	þ		þ	þ	þ	þ					þ	þ	þ	þ	þ	þ
Greenaway, 2011 (Hepatitis C)		þ	þ	þ		þ	þ	þ	þ					þ	þ	þ	þ	þ	þ
Greenaway, 2011 (Varicella)		þ	þ	þ		þ	þ	þ	þ					þ	þ	þ	þ	þ	þ
Greenaway, 2011 (MMR)		þ	þ	þ		þ	þ	þ	þ		þ			þ	þ	þ	þ	þ	þ
Hassan, 2011 (Child Maltreatment)		þ	þ	þ		þ	þ	þ	þ			þ		þ	þ	þ	þ	þ	þ
Hassan, 2011 (Intimate Partner Violence)		þ	þ	þ		þ	þ	þ	þ		þ	þ		þ	þ	þ	þ	þ	þ
Khan, 2011 (Parasites)		þ	þ	þ		þ	þ	þ	þ	þ	þ	þ		þ	þ	þ	þ	þ	þ
McCarthy, 2011 (Malaria)		þ	þ	þ		þ	þ	þ	þ	þ				þ			þ		þ
McNelly, 2011 (Dental)		þ	þ	þ		þ	þ	þ	þ		þ	þ		þ	þ	þ	þ	þ	þ
Pottie, 2011 (Cervical Cancer)		þ	þ	þ		þ	þ	þ	þ	þ				þ	þ	þ	þ	þ	þ
Pottie, 2011 (HIV)		þ	þ	þ		þ	þ	þ	þ	þ	þ	þ		þ	þ	þ	þ	þ	þ
Pottie, 2011 (Iron Deficiency)		þ	þ	þ		þ	þ	þ	þ	þ	þ	þ		þ	þ	þ	þ	þ	þ
Rousseau, 2011 (PTSD)		þ	þ	þ		þ	þ	þ	þ					þ	þ		þ	þ	þ
Yeom, 2015		þ	þ	þ		þ	þ	þ	þ	þ				þ	þ	þ
Almasio, 2011		þ	þ			þ		þ	þ	þ	þ			þ	þ		þ
Bhugra, 2014		þ	þ	þ	þ	þ	þ	þ	þ	þ	þ	þ	þ	þ	þ	þ	þ
Chaves, 2017		þ	þ	þ	þ	þ	þ	þ	þ	þ	þ	þ	þ	þ	þ		þ		þ
Zammarchi, 2017		þ	þ		þ	þ	þ	þ	þ	þ	þ				þ	þ	þ		þ
Included guidelines	RIGHT results per item for each included guideline (n=23)
	Recommendations							Review		Funding, Declaration				Other
	13a	13b	13c	14a	14b	14c	15	16	17	18a	18b	19a	19b	20	21	22
Kirmayer, 2011 (Depression)	þ		þ			þ			þ	þ	þ	þ	þ	þ	þ	þ
Dominic, 2011 (Diabetes Type 2)	þ		þ			þ			þ	þ	þ	þ	þ	þ	þ	þ
Dunn, 2011 (Contraception)	þ		þ			þ			þ	þ	þ	þ	þ	þ	þ	þ
Burhmann, 2011 (Vision)	þ		þ						þ	þ	þ	þ	þ	þ	þ	þ
Gagnon, 2011 (Pregnancy Screening)	þ	þ	þ				þ		þ	þ	þ	þ	þ	þ	þ	þ
Greenaway, 2011 (Hepatitis B)	þ	þ	þ			þ			þ	þ	þ	þ	þ	þ	þ	þ
Greenaway, 2011 (Hepatitis C)	þ		þ		þ	þ			þ	þ	þ	þ	þ	þ	þ	þ
Greenaway, 2011 (Varicella)	þ	þ	þ	þ	þ				þ	þ	þ	þ	þ	þ	þ	þ
Greenaway, 2011 (MMR)	þ	þ	þ	þ	þ				þ	þ	þ	þ	þ	þ	þ	þ
Hassan, 2011 (Child Maltreatment)	þ	þ	þ	þ	þ			þ	þ	þ	þ	þ	þ	þ	þ	þ
Hassan, 2011 (Intimate Partner Violence)	þ		þ			þ			þ	þ	þ	þ	þ	þ	þ	þ
Khan, 2011 (Parasites)	þ	þ	þ			þ			þ	þ	þ	þ		þ	þ
McCarthy, 2011 (Malaria)	þ	þ							þ	þ	þ	þ	þ	þ	þ
McNelly, 2011 (Dental)	þ		þ		þ	þ			þ	þ	þ	þ	þ	þ	þ
Pottie, 2011 (Cervical Cancer)	þ	þ	þ	þ	þ	þ		þ	þ	þ	þ	þ	þ	þ		þ
Pottie, 2011 (HIV)	þ	þ	þ			þ			þ	þ	þ	þ	þ	þ	þ
Pottie, 2011 (Iron Deficiency)	þ	þ	þ			þ			þ	þ	þ	þ	þ	þ	þ	þ
Rousseau, 2011 (PTSD)	þ		þ	þ					þ	þ	þ	þ	þ	þ	þ
Yeom, 2015	þ	þ												þ	þ
Almasio, 2011	þ	þ	þ									þ	þ
Bhugra, 2014	þ	þ			þ		þ					þ	þ
Chaves, 2017	þ	þ	þ	þ			þ	þ	þ	þ	þ	þ		þ	þ
Zammarchi, 2017	þ		þ				þ							þ	þ
